# Supplementary material for: Development of a Simple Scoring System for Predicting Discharge Safety from the Medical ICU to Low-Acuity Wards: The Role of the Sequential Organ Failure Assessment Score, Albumin, and Red Blood Cell Distribution Width
Source: J Pers Med. 2024 Jun 16;14(6):643. doi: 10.3390/jpm14060643 (PMC11204447; doi:10.3390/jpm14060643)
Supplement: Supplementary file 1 [file jpm-14-00643-s001.zip]

Archive with 1 entries (1 files):
- jpm-2962536-supplementary.pdf
